# Supplementary material for: Pomegranate Woody Mycobiota Associated with Wood Decay
Source: J Fungi (Basel). 2025 Mar 26;11(4):254. doi: 10.3390/jof11040254 (PMC12028045; doi:10.3390/jof11040254)
Supplement: Supplementary file 1 [file jof-11-00254-s001.zip]

Archive with 1 entries (1 files):
- jof-3504623-supplementary.pdf
